# Supplementary material for: Development of Gene Expression-Based Random Forest Model for Predicting Neoadjuvant Chemotherapy Response in Triple-Negative Breast Cancer
Source: Cancers (Basel). 2022 Feb 10;14(4):881. doi: 10.3390/cancers14040881 (PMC8870575; doi:10.3390/cancers14040881)
Supplement: Supplementary file 1 [file cancers-14-00881-s001.zip]

Archive with 1 entries (1 files):
- cancers-1516893-supplementary.pdf
